# Supplementary material for: Role of Furfural and 5-Methyl-2-furfural in Glucose-Induced Inhibition of 2-Amino-1-methyl-6-phenylimidazo[4,5-b]pyridine (PhIP) Formation in Chemical Models and Pork Patties
Source: Molecules. 2025 Mar 11;30(6):1254. doi: 10.3390/molecules30061254 (PMC11944780; doi:10.3390/molecules30061254)
Supplement: Supplementary file 1 [file molecules-30-01254-s001.zip]

Archive with 1 entries (1 files):
- molecules-3397130-supplementary.pdf
